# Supplementary material for: Evaluation of Aboveground Nitrogen Content of Winter Wheat Using Digital Imagery of Unmanned Aerial Vehicles
Source: Sensors (Basel). 2019 Oct 12;19(20):4416. doi: 10.3390/s19204416 (PMC6832936; doi:10.3390/s19204416)
Supplement: Supplementary File 1 [file sensors-19-04416-s001.zip]

Archive with 12 entries (7 files):
- Supplementary Files/
- Supplementary Files/Codes/
- Supplementary Files/Codes/PLS/
- Supplementary Files/Codes/PLS/pls.m
- Supplementary Files/Codes/SVM & PSO-SVM/
- Supplementary Files/Codes/SVM & PSO-SVM/PsoSvm.m
- Supplementary Files/Codes/SVM & PSO-SVM/spxy.m
- Supplementary Files/Codes/SVM & PSO-SVM/SVR.m
- Supplementary Files/Codes/Wavelet/
- Supplementary Files/Codes/Wavelet/WaveletDecomposition.m
- Supplementary Files/Data.xlsx
- Supplementary Files/English-editing-certificate-Baohua Yang.pdf
