# Supplementary material for: Evaluation of Aboveground Nitrogen Content of Winter Wheat Using Digital Imagery of Unmanned Aerial Vehicles
Source: Sensors (Basel). 2019 Oct 12;19(20):4416. doi: 10.3390/s19204416 (PMC6832936; doi:10.3390/s19204416)
Supplement: Supplementary File 1 [file sensors-19-04416-s001.zip › Supplementary Files/Codes/SVM & PSO-SVM/PsoSvm.m]

% tic


% X=xlsread('C:\Users\Xiaoxiaxia\Desktop\Ð¡ÂóÐ¡²¨±ä»»ÊµÑé\ÀëÉ¢Ð¡²¨´¦Àí\Êý¾Ý\d1d2d3²î.xlsx');

X=xlsread('ËùÓÐ.xlsx');
% train_x=X(1:72,1:6);
% train_y=X(1:72,7);
% test_x=X(73:100,1:6);
% test_y=X(73:100,7);
[a1,a2]=size(X);
X1 = X(:,1:a2-1); 
Y1 = X(:,a2);
num=78;
[m,test]= spxy(X1,Y1,num);
for h=1:num
B(h,:)=X(m(:,h),:);
end

for j=1:a1-num
D(j,:)=X(test(:,j),:);   
end
for j=1:a1-num
D(j,:)=X(test(:,j),:);
end
% m = X(1:18,:);
% m = [X(26:43,:);m];
% m = [X(51:68,:);m];
% B = [X(76:93,:);m];


% test = X(19:25,:);
% test = [X(44:50,:);test];
% test = [X(69:75,:);test];
% D = [X(94:100,:);test];


% Train=X1(1:72,1:a2-1);
% TrainL=Y1(1:72,1);
% Test=X1(73:100,1:a2-1);
% TestL=Y1(73:100,1);

Train=B(:,1:a2-1);
TrainL=B(:,a2);
Test=D(:,1:a2-1);
TestL=D(:,a2);
%%
% TrainL = train_y;
% Train = train_x;
% TestL = test_y;
% Test = test_x;  
figure;
 plot(TrainL,'r*-');
 grid on;
 title('Visualization for train_y');
 [Train,Test] = scaleForSVM(Train,Test,-1,1);
 pso_option.c1 = 3.5;
    pso_option.c2 = 5.7;
    pso_option.maxgen = 500;
    pso_option.sizepop = 20;
    pso_option.k = 0.6;
    pso_option.wV = 1;
    pso_option.wP = 1;
    pso_option.v = 3;
    pso_option.popcmax = 100;
    pso_option.popcmin = 0.1;
    pso_option.popgmax = 100;
    pso_option.popgmin = 0.1;
    
    
    
    [bestCVmse,bestc,bestg] = psoSVMcgForRegress(TrainL,Train,pso_option)
    bestc = 160; bestg = 0.05;
    cmd = ['-c ',num2str(bestc),' -g ',num2str(bestg),' -s 3 -p 0.0005'];
%     cmd = ['-c ',num2str(bestc),' -g ',num2str(bestg),'      -s 3 -p 0.001'];
%% predict Ô¤²â
model = svmtrain(TrainL,Train,cmd);
%ÑµÁ·¼¯£ºTrainL£ºÊµ¼ÊNº¬Á¿£»ptrain£ºÔ¤²âNº¬Á¿
[ptrain, train_mse] = svmpredict(TrainL,Train, model);
%²âÊÔ¼¯£ºTestL£ºÊµ¼ÊNº¬Á¿£»ptest£ºÔ¤²âNº¬Á¿
[ptest, test_mse] = svmpredict(TestL,Test, model);
%%
predict_Y = cell(1,2);
predict_Y{1} = ptrain;
predict_Y{2} = ptest;
mse = zeros(1,2);
r = zeros(1,2);
mse(1) = train_mse(2);
mse(2) = test_mse(2);
mse
r(1) = train_mse(3);
r(2) = test_mse(3);
r
figure
plot(TrainL,'-*');
hold on;
plot(ptrain,'r-o');
grid on;
legend('Êµ¼Êº¬Á¿','Ô¤²âº¬Á¿');
% title('Ô­Ê¼Êý¾ÝºÍ»Ø¹éÔ¤²âÊý¾Ý¶Ô±È','FontSize',12);
% xlabel('±àºÅ','FontSize',12);
% ylabel('Ç§Á£ÖØ','FontSize',12);

figure;
plot(TestL,'-*');
hold on;
plot(ptest,'r-o');
grid on;
legend('Êµ¼Êº¬Á¿','Ô¤²âº¬Á¿');
% title('Ô­Ê¼Êý¾ÝºÍ»Ø¹éÔ¤²âÊý¾Ý¶Ô±È','FontSize',12);
% xlabel('±àºÅ','FontSize',12);
% ylabel('Ç§Á£ÖØ','FontSize',12);

figure;
error = ptest - TestL;
plot(error,'rd');
title('Îó²îÍ¼(predicted data - original data)','FontSize',12);
xlabel('±àºÅ','FontSize',12);
ylabel('Îó²îÁ¿','FontSize',12);
grid on;

figure;
error = (ptest - TestL)./TestL;
plot(error,'rd');
title('Ïà¶ÔÎó²îÍ¼(predicted data - original data)/original data','FontSize',12);
xlabel('±àºÅ','FontSize',12);
ylabel('Ïà¶ÔÎó²îÁ¿','FontSize',12);
grid on;
% toc
