# Supplementary material for: Evaluation of Aboveground Nitrogen Content of Winter Wheat Using Digital Imagery of Unmanned Aerial Vehicles
Source: Sensors (Basel). 2019 Oct 12;19(20):4416. doi: 10.3390/s19204416 (PMC6832936; doi:10.3390/s19204416)
Supplement: Supplementary File 1 [file sensors-19-04416-s001.zip › Supplementary Files/Codes/SVM & PSO-SVM/spxy.m]

function [m,test]= spxy(X,y,Ncal)
Dminmax = zeros(1,Ncal); % Inicializes the vector of minimum distances.
M = size(X,1); %Number of objects
samples = 1:M;
Dx = zeros(M,M); %Inicializes the matrix of X-distances.
Dy = zeros(M,M); %Inicializes the matrix of Y-distances.
  for i = 1:M-1
xa = X(i,:);
ya = y(i,:);
 for j = i+1:M
xb = X(j,:);
yb = y(j,:);
Dx(i, j) = norm(xa-xb);
Dy(i, j) = norm(ya-yb);
  end
 end
Dxmax = max(max(Dx));
Dymax = max(max(Dy));
D = Dx/Dxmax + Dy/Dymax; %Combines the X and y distance.
% D is an upper triangular matrix.
% D(i, j) is the distance between objects i and j (j > i).
[maxD,index_row] = max(D);
% maxD is a row vector containing the largest element for each column of D.
% index_row is the row in which the largest element of the column if found.
[dummy,index_column] = max(maxD);
% index_column is the column containing the largest element of matrix D.
m(1) = index_row(index_column);
m(2) = index_column;
for i = 3:Ncal
pool = setdiff(samples,m);
% pool is the index set of the samples that have not been selected yet.
dmin = zeros(1,M - i +1);
% dmin will store the minimum distance of each sample in ¡°pool¡± with respect to the previously selected samples.
for j = 1:(M - i + 1)
indexa = pool(j);
d = zeros(1,i - 1);
for k = 1:(i - 1)
indexb = m(k);
if indexa < indexb
 d(k) = D(indexa,indexb);
else
d(k) = D(indexb,indexa);
end
end
dmin(j) = min(d);
end
% At each iteration, the sample with the largest dmin value is selected.
[dummy,index] = max(dmin);
m(i) = pool(index);
test=1:size(X,1);
test(m)=[];
end
