# Supplementary material for: Evaluation of Aboveground Nitrogen Content of Winter Wheat Using Digital Imagery of Unmanned Aerial Vehicles
Source: Sensors (Basel). 2019 Oct 12;19(20):4416. doi: 10.3390/s19204416 (PMC6832936; doi:10.3390/s19204416)
Supplement: Supplementary File 1 [file sensors-19-04416-s001.zip › Supplementary Files/Codes/Wavelet/WaveletDecomposition.m]

%% ¶ÁÍ¼
% [C,S]=wavedec2(X,N,'wname');
clc,clear all,close all;
% X=imread('2.jpg');
X=imread('DJI_0102.jpg');
% %% ½«rgbÍ¼Ïñ×ª³É»Ò¶ÈÍ¼Ïñ
% global X; %ÉèÈ«¾Ö±äÁ¿X
% L=X; %½«X¸³¸øL
% L=double(L); %Ç¿ÖÆ×ª»»LÎªdouble¸ñÊ½
% Xrgb=0.2990*L(:,:,1)+0.5870*L(:,:,2)+0.1140*L(:,:,3);
% Nbcolors=255;
% X=wcodemat(Xrgb,Nbcolors);
% % image(X);
%% Ð¡²¨·Ö½â
[c,s]=wavedec2(X,2,'db10');%½øÐÐ2³ß¶È¶þÎ¬ÀëÉ¢Ð¡²¨·Ö½â¡£·Ö½âÐ¡²¨º¯Êý-db1
% [Ea,Ed] = wenergy(c,s);
[HL1,LH1,HH1]=detcoef2('all',c,s,1);%³ß¶È1µÄËùÓÐ·½ÏòµÄ¸ßÆµÏµÊý
% s10=norm(c);% ¼ÆËãÐ¡²¨ÏµÊýÄÜÁ¿
[HL2,LH2,HH2]=detcoef2('all',c,s,2);%³ß¶È2µÄËùÓÐ·½ÏòµÄ¸ßÆµÏµÊý
cA1=appcoef2(c,s,'db10',1);%³ß¶È1µÄµÍÆµÏµÊý
cA2=appcoef2(c,s,'db10',2);%³ß¶È2µÄµÍÆµÏµÊý
%% µÚÒ»²ãË®Æ½·½ÏòµÄÄÜÁ¿£¬ìØ£¬¾ùÖµ£¬±ê×¼²î
Gray11=HL1;
%¹éÒ»»¯
[M,N,O] = size(Gray11);
M = 256; 
N = 256;
% Gray = double(0.3*Image(:,:,1)+0.59*Image(:,:,2)+0.11*Image(:,:,3));
for i = 1:M
for j = 1:N
for n = 1:256/16
if (n-1)*16<=Gray11(i,j)&Gray11(i,j)<=(n-1)*16+15
 Gray11(i,j) = n-1;
       end
     end
   end
end
%¾ùÖµ£¬±ê×¼²î
P = zeros(16,16,1);
for m = 1:16
for n = 1:16
for i = 1:M
for j = 1:N
if j<N&Gray11(i,j)==m-1&Gray11(i,j+1)==n-1
P(m,n,1) = P(m,n,1)+1;
P(n,m,1) = P(m,n,1);
P(i,j)=P(n,m);
HLM1=sum(P(i,j))/(m*n);%%µÚÒ»²ãË®Æ½·½Ïò¾ùÖµ
HLS1=sqrt(sum((P(i,j)-HLM1).^2)/(m*n));%%µÚÒ»²ãË®Æ½·½Ïò±ê×¼²î
end
end
end
end
end
%ÄÜÁ¿¡¢ ìØÇó½â
P = zeros(16,16,1);
 for m = 1:16
 for n = 1:16
for i = 1:M  %256
for j = 1:N
if j<N & Gray11(i,j)==m-1 & Gray11(i,j+1)==n-1
P(m,n,1) = P(m,n,1)+1;
P(n,m,1) = P(m,n,1);
end
end
end
if m==n
P(m,n,:) = P(m,n,:)*2;
 end
 end
 end
 for n = 1:1
P(:,:) = P(:,:)/sum(sum(P(:,:)));
 end
for n = 1
HLE1=sum(sum(P(:,:).^2)); %%µÚÒ»²ãË®Æ½·½ÏòÄÜÁ¿
for i = 1:16
for j = 1:16
if P(i,j)~=0
HLH1= -sum((P(i,j)*log2(P(i,j))))/(m*n); %%µÚÒ»²ãË®Æ½·½ÏòìØ
end
end
end
end
HLA1=[HLE1 HLH1 HLM1 HLS1];%µÚÒ»²ãË®Æ½·½ÏòµÄËÄ¸öÖ¸±ê
%% µÚÒ»²ã´¹Ö±·½ÏòµÄÄÜÁ¿£¬ìØ£¬¾ùÖµ£¬±ê×¼²î
Gray12=LH1;
[M,N,O] = size(Gray12);
M = 256; 
N = 256;
% Gray = double(0.3*Image(:,:,1)+0.59*Image(:,:,2)+0.11*Image(:,:,3));
for i = 1:M
for j = 1:N
for n = 1:256/16
if (n-1)*16<=Gray12(i,j)&Gray12(i,j)<=(n-1)*16+15
 Gray12(i,j) = n-1;
       end
     end
   end
end

P = zeros(16,16,1);
for m = 1:16
for n = 1:16
for i = 1:M
for j = 1:N
if j<N&Gray12(i,j)==m-1&Gray12(i,j+1)==n-1
P(m,n,1) = P(m,n,1)+1;
P(n,m,1) = P(m,n,1);

P(i,j)=P(n,m);
LHM1=(sum(P(i,j)))/(m*n);%%µÚÒ»²ã´¹Ö±·½Ïò¾ùÖµ
LHS1=sqrt(sum((P(i,j)-LHM1).^2))/(m*n);%%±ê×¼²î
end
end
end
end
end

P = zeros(16,16,1);
 for m = 1:16
 for n = 1:16
for i = 1:M
for j = 1:N
if j<N&Gray12(i,j)==m-1&Gray12(i,j+1)==n-1
P(m,n,1) = P(m,n,1)+1;
P(n,m,1) = P(m,n,1);
end
end
end
 
if m==n
P(m,n,:) = P(m,n,:)*2;
 end
 end
 end
 for n = 1:1
P(:,:,n) = P(:,:,n)/sum(sum(P(:,:,n)));
end
H12 = zeros(1,1);
for n = 1:1
LHE1(n) = sum(sum(P(:,:).^2)); %%ÄÜÁ¿
for i = 1:16
for j = 1:16
if P(i,j,n)~=0
LHH1(n) =-sum((P(i,j)*log2(P(i,j))))/(m*n); %%ìØ
end
end
end
end
LHA1=[LHE1 LHH1 LHM1 LHS1];%´¹Ö±·½ÏòµÄËÄ¸öÖ¸±ê
%% µÚÒ»²ãÐ±·½ÏòµÄÄÜÁ¿£¬ìØ£¬¾ùÖµ£¬±ê×¼²î
Gray13=HH1;
[M,N,O] = size(Gray13);
M = 256; 
N = 256;
% Gray = double(0.3*Image(:,:,1)+0.59*Image(:,:,2)+0.11*Image(:,:,3));
for i = 1:M
for j = 1:N
for n = 1:256/16
if (n-1)*16<=Gray13(i,j)&Gray13(i,j)<=(n-1)*16+15
 Gray13(i,j) = n-1;
       end
     end
   end
end

P = zeros(16,16,1);
for m = 1:16
for n = 1:16
for i = 1:M
for j = 1:N
if j<N&Gray13(i,j)==m-1&Gray13(i,j+1)==n-1
P(m,n,1) = P(m,n,1)+1;
P(n,m,1) = P(m,n,1);
P(i,j)=P(n,m);
HHM1=(sum(P(i,j)))/(m*n);%%¾ùÖµ
HHS1=sqrt((sum((P(i,j)-HHM1).^2))/(m*n));%%±ê×¼²î
end
end
end
end
end

 P = zeros(16,16,1);
 for m = 1:16
 for n = 1:16
for i = 1:M
for j = 1:N
if j<N&Gray13(i,j)==m-1&Gray13(i,j+1)==n-1
P(m,n,1) = P(m,n,1)+1;
P(n,m,1) = P(m,n,1);
end
end
end
 
if m==n
P(m,n,:) = P(m,n,:)*2;
 end
 end
 end
 for n = 1:1
P(:,:,n) = P(:,:,n)/sum(sum(P(:,:,n)));
end
H13 = zeros(1,1);
for n = 1:1
HHE1(n) = sum(sum(P(:,:,n).^2)); %%ÄÜÁ¿
for i = 1:16
for j = 1:16
if P(i,j,n)~=0
HHH1(n) = -sum((P(i,j)*log2(P(i,j))))/(m*n); %%ìØ
end
end
end
end
HHA1=[HHE1 HHH1 HHM1 HHS1];%µÚÒ»²ãÐ±·½ÏòµÄËÄ¸öÖ¸±ê

%% 2Ë®Æ½·½ÏòµÄÄÜÁ¿£¬ìØ£¬¾ùÖµ£¬±ê×¼²î
Gray21=HL2;
[M,N,O] = size(Gray21);
M = 256; 
N = 256;
% Gray = double(0.3*Image(:,:,1)+0.59*Image(:,:,2)+0.11*Image(:,:,3));
for i = 1:M
for j = 1:N
for n = 1:256/16
if (n-1)*16<=Gray21(i,j)&Gray21(i,j)<=(n-1)*16+15
 Gray21(i,j) = n-1;
       end
     end
   end
end

P = zeros(16,16,1);
for m = 1:16
for n = 1:16
for i = 1:M
for j = 1:N
if j<N&Gray21(i,j)==m-1&Gray21(i,j+1)==n-1
P(m,n,1) = P(m,n,1)+1;
P(n,m,1) = P(m,n,1);

P(i,j)=P(n,m);
HLM2=(sum(P(i,j)))/(m*n);%%¾ùÖµ
HLS2=sqrt((sum((P(i,j)-HLM2).^2))/(m*n));%%±ê×¼²î
end
end
end
end
end

 P = zeros(16,16,1);
 for m = 1:16
 for n = 1:16
for i = 1:M
for j = 1:N
if j<N&Gray21(i,j)==m-1&Gray21(i,j+1)==n-1
P(m,n,1) = P(m,n,1)+1;
P(n,m,1) = P(m,n,1);
end
end
end
 
if m==n
P(m,n,:) = P(m,n,:)*2;
 end
 end
 end
 for n = 1:1
P(:,:,n) = P(:,:,n)/sum(sum(P(:,:,n)));
end
H21 = zeros(1,1);
for n = 1:1
HLE2(n) = sum(sum(P(:,:,n).^2)); %%ÄÜÁ¿
for i = 1:16
for j = 1:16
if P(i,j,n)~=0
HLH2(n) = -sum((P(i,j)*log2(P(i,j))))/(m*n); %%ìØ
end
end
end
end
HLA2=[HLE2 HLH2 HLM2 HLS2];%Ë®Æ½·½ÏòµÄËÄ¸öÖ¸±ê
%% 2´¹Ö±·½ÏòµÄÄÜÁ¿£¬ìØ£¬¾ùÖµ£¬±ê×¼²î
Gray22=LH2;
[M,N,O] = size(Gray22);
M = 256; 
N = 256;
% Gray = double(0.3*Image(:,:,1)+0.59*Image(:,:,2)+0.11*Image(:,:,3));
for i = 1:M
for j = 1:N
for n = 1:256/16
if (n-1)*16<=Gray22(i,j)&Gray22(i,j)<=(n-1)*16+15
 Gray22(i,j) = n-1;
       end
     end
   end
end

P = zeros(16,16,1);
for m = 1:16
for n = 1:16
for i = 1:M
for j = 1:N
if j<N&Gray22(i,j)==m-1&Gray22(i,j+1)==n-1
P(m,n,1) = P(m,n,1)+1;
P(n,m,1) = P(m,n,1);
P(i,j)=P(n,m);
LHM2=sum(P(i,j))/(m*n);%%¾ùÖµ
LHS2=sqrt(sum((P(i,j)-LHM2).^2)/(m*n));%%±ê×¼²î
end
end
end
end
end

 P = zeros(16,16,1);
 for m = 1:16
 for n = 1:16
for i = 1:M
for j = 1:N
if j<N&Gray22(i,j)==m-1&Gray22(i,j+1)==n-1
P(m,n,1) = P(m,n,1)+1;
P(n,m,1) = P(m,n,1);
end
end
end
 
if m==n
P(m,n,:) = P(m,n,:)*2;
 end
 end
 end
 for n = 1:1
P(:,:,n) = P(:,:,n)/sum(sum(P(:,:,n)));
end
H22 = zeros(1,1);
for n = 1:1
LHE2(n) = sum(sum(P(:,:,n).^2)); %%ÄÜÁ¿
for i = 1:16
for j = 1:16
if P(i,j,n)~=0
LHH2(n) =-sum((P(i,j)*log2(P(i,j))))/(m*n); %%ìØ
end
end
end
end
LHA2=[LHE2 LHH2 LHM2 LHS2];%´¹Ö±·½ÏòµÄËÄ¸öÖ¸±ê
%% 2Ð±·½ÏòµÄÄÜÁ¿£¬ìØ£¬¾ùÖµ£¬±ê×¼²î
Gray23=HH2;
[M,N,O] = size(Gray23);
M = 256; 
N = 256;
% Gray = double(0.3*Image(:,:,1)+0.59*Image(:,:,2)+0.11*Image(:,:,3));
for i = 1:M
for j = 1:N
for n = 1:256/16
if (n-1)*16<=Gray23(i,j)&Gray23(i,j)<=(n-1)*16+15
 Gray23(i,j) = n-1;
       end
     end
   end
end

P = zeros(16,16,1);
for m = 1:16
for n = 1:16
for i = 1:M
for j = 1:N
if j<N&Gray23(i,j)==m-1&Gray23(i,j+1)==n-1
P(m,n,1) = P(m,n,1)+1;
P(n,m,1) = P(m,n,1);

P(i,j)=P(n,m);
HHM2=sum(P(i,j))/(m*n);%%¾ùÖµ
HHS2=sqrt(sum((P(i,j)-HHM2).^2)/(m*n));%%±ê×¼²î
end
end
end
end
end

 P = zeros(16,16,1);
 for m = 1:16
 for n = 1:16
for i = 1:M
for j = 1:N
if j<N&Gray23(i,j)==m-1&Gray23(i,j+1)==n-1
P(m,n,1) = P(m,n,1)+1;
P(n,m,1) = P(m,n,1);
end
end
end
 
if m==n
P(m,n,:) = P(m,n,:)*2;
 end
 end
 end
 for n = 1:1
P(:,:,n) = P(:,:,n)/sum(sum(P(:,:,n)));
end
H23 = zeros(1,1);
for n = 1:1
HHE2(n) = sum(sum(P(:,:,n).^2)); %%ÄÜÁ¿
for i = 1:16
for j = 1:16
if P(i,j,n)~=0
HHH2(n) = -sum((P(i,j)*log2(P(i,j))))/(m*n); %%ìØ
end
end
end
end
HHA2=[HHE2 HHH2 HHM2 HHS2];%Ð±½Ç·½ÏòµÄËÄ¸öÖ¸±ê
AA=[HLA1 LHA1 HHA1 HLA2 LHA2 HHA2];%2²ã3·½Ïò24¸öÎÆÀíÖµ
