# Supplementary material for: Evaluation of Aboveground Nitrogen Content of Winter Wheat Using Digital Imagery of Unmanned Aerial Vehicles
Source: Sensors (Basel). 2019 Oct 12;19(20):4416. doi: 10.3390/s19204416 (PMC6832936; doi:10.3390/s19204416)
Supplement: Supplementary File 1 [file sensors-19-04416-s001.zip › Supplementary Files/Data.xlsx]

## Sheet: VIs
N	VARI(g-r)/(g+r-b)	GRVI(g-r)/(g+r)	GLI(2*g-r-b)/(-r-b)	GLA(2g-r-b)/(2g+r+b)	ExR(1.4*r-g)/(g+b+r)	ExG(2g-r-b)	ExB(1.4*b-g)/(g+b+r)	r/b(r/b)(不用)	ExGR	MGRVI((g2-r2)/(g2+r2))	RGBVI((g2-br)/(g2+br))	CIVE(0.441r-0.881g+0.3856b+18.78745)
3.32412	0.0968743	0.0680338	-0.39851	0.166149	0.0912064	51.5753	-0.0903294	1.56522	0.143314	0.135441	0.505542	18.6717
3.37887	0.108146	0.0754173	-0.405905	0.168712	0.0840597	47.9263	-0.0875271	1.52754	0.154294	0.149981	0.507415	18.6699
4.55334	0.0297246	0.0236214	-0.475991	0.192243	0.142413	49.0571	-0.186137	2.37764	0.13146	0.0472164	0.606536	18.6577
4.50603	0.0276906	0.0221032	-0.479749	0.193467	0.144349	55.0306	-0.190186	2.42319	0.131388	0.0441848	0.612491	18.657
3.65102	0.0858405	0.0610971	-0.40042	0.166812	0.0983378	50.6841	-0.0985847	1.62864	0.137174	0.12174	0.51103	18.6716
4.17845	0.0863806	0.0668021	-0.538834	0.212237	0.0976946	52.6814	-0.176158	2.05864	0.206832	0.133011	0.617623	18.6434
3.54715	0.101429	0.0722606	-0.426932	0.175914	0.087985	51.5064	-0.103703	1.61304	0.161178	0.143771	0.527319	18.6656
3.21633	0.140053	0.0979325	-0.46044	0.187137	0.0634105	44.541	-0.0983426	1.49971	0.202706	0.194004	0.53943	18.6577
3.23371	0.110031	0.0765667	-0.405716	0.168647	0.0829056	46.9807	-0.086262	1.51814	0.15535	0.152241	0.506508	18.6699
3.02923	0.12127	0.0851955	-0.437586	0.179516	0.0753508	45.6618	-0.0972186	1.53764	0.179238	0.169163	0.528051	18.6629
3.0268	0.133528	0.0901445	-0.397925	0.165945	0.0693082	39.0768	-0.0680866	1.4002	0.164908	0.178836	0.492246	18.671
3.72337	0.0877869	0.0626206	-0.406766	0.169009	0.0970372	54.0781	-0.101009	1.63492	0.141762	0.124752	0.516184	18.6702
3.13155	0.144414	0.099463	-0.44375	0.181586	0.0615013	40.8728	-0.0869095	1.44658	0.196212	0.196977	0.525289	18.6611
3.73735	0.0572403	0.0390948	-0.303008	0.13157	0.116238	38.1042	-0.0575083	1.51559	0.0672357	0.0780702	0.427741	18.6936
3.72616	0.0468605	0.0314419	-0.268203	0.118245	0.122096	36.757	-0.0414424	1.47184	0.0420326	0.0628218	0.39375	18.7017
3.78112	0.0348564	0.0231982	-0.243459	0.10852	0.129012	34.2993	-0.0324853	1.46025	0.021111	0.0463715	0.369106	18.7077
3.77345	0.0451849	0.0303358	-0.266605	0.117623	0.123132	36.5985	-0.0414602	1.47531	0.0400986	0.0606158	0.392525	18.7022
3.66965	0.0421043	0.0286868	-0.278938	0.122398	0.125563	36.6629	-0.0517206	1.524	0.0445769	0.0573265	0.407405	18.6994
3.81693	0.0427934	0.029277	-0.284645	0.12459	0.125293	37.1696	-0.0550543	1.53667	0.0480253	0.0585038	0.413501	18.6981
3.93968	-0.0219658	-0.0139967	-0.133608	0.0626207	0.159082	27.0361	0.0109404	1.39748	-0.0738078	-0.027988	0.239536	18.7355
3.39317	0.0973174	0.0683214	-0.398707	0.166217	0.0909234	44.401	-0.0901624	1.56347	0.143699	0.136008	0.504289	18.6717
3.36135	0.0631114	0.0432024	-0.314093	0.135731	0.112628	38.3973	-0.0607846	1.51652	0.0769224	0.0862438	0.437023	18.691
3.62127	0.0751379	0.0499131	-0.294978	0.128532	0.104891	34.6344	-0.0411443	1.41502	0.0741561	0.099578	0.412908	18.695
3.31109	0.108172	0.0758166	-0.413314	0.171264	0.083919	39.8447	-0.0917201	1.54489	0.158258	0.150767	0.511685	18.6683
3.68621	0.0839749	0.0587768	-0.373824	0.157478	0.0995855	39.5935	-0.0840683	1.56835	0.122017	0.117149	0.486382	18.6773
3.77366	0.0801063	0.056335	-0.374398	0.157681	0.1021	40.8728	-0.0869261	1.59001	0.119805	0.112313	0.488606	18.6773
3.3607	0.120975	0.0858073	-0.452009	0.184342	0.0751773	49.0438	-0.10531	1.5724	0.186704	0.17036	0.539738	18.6599
3.68347	0.0786597	0.0546488	-0.355718	0.151002	0.102985	39.4014	-0.0765932	1.54848	0.109022	0.108972	0.471852	18.6814
3.43894	0.0900962	0.0614457	-0.348252	0.148303	0.0958007	37.2072	-0.06489	1.47572	0.112219	0.122429	0.460703	18.6827
3.42869	0.0855462	0.0584883	-0.344878	0.147077	0.0986207	36.996	-0.0656618	1.48834	0.107592	0.116578	0.458948	18.6836
1.99063	-0.114113	-0.0646377	0.0315975	-0.0160523	0.193619	-5.99663	0.0971753	1.22778	-0.214908	-0.128737	-0.0268465	18.7804
2.67847	-0.097429	-0.0584638	-0.0133135	0.00661273	0.192978	2.46341	0.0636739	1.3233	-0.184142	-0.116529	0.0229986	18.7681
2.49705	-0.112607	-0.0705052	-0.0223968	0.0110744	0.207155	4.11948	0.0427151	1.43161	-0.192334	-0.140313	0.0381379	18.7662
2.89428	-0.0972226	-0.0653432	-0.0860878	0.0412676	0.209663	15.2503	-0.00622623	1.62449	-0.153872	-0.130131	0.111262	18.7495
3.11699	-0.133296	-0.0867293	-0.0230312	0.0113845	0.22535	4.25494	0.0240478	1.55538	-0.210113	-0.172164	0.0469292	18.7667
2.90117	-0.135763	-0.0869096	-0.0108406	0.0053911	0.22377	2.03032	0.0347359	1.51025	-0.216568	-0.172516	0.0318694	18.77
3.39386	-0.162291	-0.133015	-0.160782	0.074409	0.304661	26.7519	-0.153294	3.14047	-0.202926	-0.261406	0.295489	18.7345
2.11524	-0.106586	-0.0653607	-0.0165056	0.00818522	0.200776	3.18515	0.053488	1.37721	-0.189833	-0.130165	0.029113	18.7675
2.68789	-0.141901	-0.0909718	-0.00512494	0.00255592	0.227511	0.96777	0.0352902	1.51985	-0.2241	-0.18045	0.0268519	18.7716
3.28406	-0.165816	-0.139041	-0.177787	0.0816364	0.315847	28.5458	-0.175992	3.52693	-0.203953	-0.272807	0.336659	18.7308
2.89901	-0.13863	-0.0896494	-0.0135909	0.00674958	0.227278	2.47973	0.0291666	1.54202	-0.218258	-0.177869	0.0367479	18.7693
3.1545	-0.166666	-0.139416	-0.173722	0.0799189	0.315684	27.5712	-0.173089	3.48442	-0.206209	-0.273516	0.33059	18.7318
2.63388	-0.0561116	-0.0414052	-0.224581	0.100954	0.197835	35.4738	-0.0890339	1.98672	-0.0585424	-0.0826687	0.254655	18.7149
2.96911	-0.106053	-0.0680267	-0.0441454	0.021596	0.207302	7.86089	0.0264938	1.48934	-0.178299	-0.135427	0.0628198	18.7604
2.61181	-0.118636	-0.0734144	-0.00947671	0.00471601	0.208588	1.74748	0.0509412	1.40802	-0.20229	-0.146042	0.0239927	18.7697
2.5592	-0.133919	-0.0747637	0.0550197	-0.028288	0.200951	-10.7944	0.108062	1.21655	-0.238316	-0.148696	-0.0517495	18.7873
2.25721	-0.0567428	-0.0333991	-0.0414894	0.0203231	0.1701	7.5344	0.0656464	1.25597	-0.142818	-0.0667238	0.0470956	18.7596
2.58447	-0.0249913	-0.0152484	-0.0972422	0.0463667	0.157065	16.9157	0.0384362	1.30209	-0.0942726	-0.0304896	0.101138	18.7446
1.855	-0.0381224	-0.0222462	-0.0540962	0.0263358	0.160045	9.69309	0.0664734	1.22733	-0.124619	-0.0444705	0.0578547	18.7559
1.74446	-0.0380628	-0.0217738	-0.0419542	0.0205461	0.158359	7.43629	0.0770464	1.1938	-0.130775	-0.0435269	0.0449848	18.759
2.12076	-0.0331443	-0.0166792	0.0216794	-0.0109585	0.146993	-3.91691	0.136173	1.02329	-0.161551	-0.0333491	-0.0218481	18.7758
2.02494	-0.05442	-0.026438	0.0524057	-0.0269079	0.153037	-10.3676	0.15393	0.998122	-0.188595	-0.0528392	-0.0537765	18.7846
1.7817	-0.05442	-0.026438	0.0524057	-0.0269079	0.153037	-10.3676	0.15393	0.998122	-0.188595	-0.0528392	-0.0537765	18.7846
1.87928	-0.0577508	-0.0283156	0.0509517	-0.0261418	0.154984	-9.94912	0.150844	1.00876	-0.189539	-0.0565858	-0.0522385	18.7843
2.22149	-0.0634453	-0.0316933	0.0472318	-0.0241871	0.158639	-9.15643	0.144285	1.03074	-0.190631	-0.0633231	-0.0482316	18.7834
2.08063	-0.0704645	-0.0361922	0.0404835	-0.0206599	0.163775	-7.77112	0.133898	1.06522	-0.191133	-0.0722898	-0.0408042	18.7817
2.58847	-0.0798091	-0.0414614	0.0426326	-0.0217806	0.168696	-8.23546	0.130646	1.08374	-0.197528	-0.0827805	-0.0427338	18.7825
2.38705	-0.0855969	-0.0460129	0.0319302	-0.0162241	0.174513	-6.13579	0.116538	1.13096	-0.196029	-0.0918314	-0.0305497	18.7797
2.69428	-0.100046	-0.0567051	0.0189977	-0.00958993	0.187025	-3.55322	0.0940869	1.21962	-0.199771	-0.113047	-0.0142602	18.7767
2.88699	-0.0612741	-0.0398442	-0.104058	0.049456	0.183601	17.8394	0.00707963	1.4866	-0.116554	-0.0795621	0.117965	18.7439
1.48117	-0.148397	-0.10691	-0.0721039	0.0347974	0.256564	14.5086	-0.0430968	1.97966	-0.209623	-0.211403	0.220223	18.755
1.22386	-0.136577	-0.0973106	-0.0795671	0.0382614	0.246036	16.1455	-0.0379338	1.90834	-0.194362	-0.192796	0.221917	18.7526
1.07524	-0.121334	-0.0837019	-0.0754608	0.0363586	0.229318	15.8607	-0.0182674	1.74704	-0.180245	-0.166239	0.196121	18.753
0.807886	-0.10967	-0.073637	-0.0704712	0.0340363	0.21705	15.3049	-0.00240654	1.63385	-0.171148	-0.14648	0.175057	18.7539
1.36406	-0.123745	-0.0866808	-0.083591	0.0401187	0.233945	16.9367	-0.028724	1.81402	-0.179728	-0.172069	0.215969	18.7511
1.33901	-0.143153	-0.102445	-0.0741521	0.0357506	0.251433	14.8451	-0.039441	1.93838	-0.203191	-0.202761	0.217919	18.7543
1.2145	-0.143298	-0.10277	-0.0755472	0.0363987	0.252041	15.1716	-0.0410523	1.94958	-0.202913	-0.203392	0.221331	18.7539
1.59388	-0.141083	-0.101025	-0.0773342	0.0372276	0.250193	15.5785	-0.0404883	1.9389	-0.199933	-0.20001	0.222542	18.7534
1.16911	-0.134749	-0.0967757	-0.0879666	0.0421303	0.246629	17.2407	-0.0445326	1.94597	-0.189655	-0.191755	0.238174	18.7505
1.07181	-0.127294	-0.0915055	-0.0986751	0.0470178	0.24182	19.5038	-0.0473334	1.94116	-0.178131	-0.181491	0.252162	18.7476
1.1192	-0.115945	-0.0836603	-0.117106	0.0553141	0.234966	23.5544	-0.0534552	1.94588	-0.159829	-0.166158	0.276872	18.7426
1.17721	-0.109964	-0.0795634	-0.127657	0.059999	0.231482	25.0951	-0.0573303	1.9525	-0.14985	-0.158126	0.290789	18.7398
1.29447	-0.104346	-0.0754397	-0.134783	0.0631367	0.227503	25.7908	-0.0582942	1.94104	-0.141511	-0.150026	0.298106	18.7379
0.994995	-0.0952475	-0.0679789	-0.136221	0.0637674	0.218904	25.8747	-0.0506898	1.86519	-0.132035	-0.135332	0.291285	18.7372
0.834461	-0.0802083	-0.0555867	-0.131354	0.0616294	0.204063	26.4394	-0.0324784	1.71936	-0.120167	-0.110831	0.269219	18.7378
1.11076	-0.0961075	-0.0716581	-0.174781	0.0803672	0.22799	30.7712	-0.08611	2.10628	-0.117884	-0.142584	0.361375	18.728
1.05494	-0.102945	-0.076205	-0.157854	0.0731533	0.231353	28.355	-0.0779915	2.07163	-0.131377	-0.15153	0.339236	18.7323
1.2717	-0.112974	-0.0837354	-0.14436	0.0673206	0.238703	26.7925	-0.0761009	2.09368	-0.146882	-0.166305	0.326446	18.7359
1.57928	-0.138615	-0.104027	-0.117815	0.0556306	0.259964	22.1647	-0.07895	2.21225	-0.184389	-0.205826	0.308418	18.7434
1.55149	-0.155111	-0.115642	-0.0887423	0.042486	0.270054	17.56	-0.0685109	2.19223	-0.212592	-0.228232	0.269453	18.7512
1.09063	-0.141538	-0.101598	-0.0785349	0.0377838	0.251069	15.6588	-0.0422264	1.95191	-0.200048	-0.20112	0.225831	18.7531
1.23847	-0.145396	-0.104015	-0.0709582	0.0342635	0.252853	14.4174	-0.03856	1.9395	-0.20664	-0.205803	0.213523	18.7551
1.28705	-0.146599	-0.105027	-0.0704237	0.0340142	0.254002	14.3337	-0.0393244	1.94836	-0.20813	-0.207762	0.213881	18.7553
1.17428	-0.141492	-0.100919	-0.0739013	0.035634	0.249546	15.1016	-0.0373735	1.91965	-0.201463	-0.199804	0.215273	18.7542
1.16699	-0.119156	-0.0807884	-0.0658877	0.0318931	0.224619	14.2546	-0.00666475	1.67826	-0.181638	-0.160529	0.173436	18.7553
1.08117	-0.115226	-0.0782246	-0.0715423	0.0345358	0.22244	15.1491	-0.00856822	1.67885	-0.175856	-0.155498	0.182008	18.7538
1.03386	-0.119963	-0.0822592	-0.0728512	0.0351454	0.227279	15.4411	-0.0143505	1.72174	-0.179863	-0.163413	0.189188	18.7536
1.59524	-0.127568	-0.0887904	-0.0740714	0.035713	0.235088	15.3312	-0.0230376	1.79092	-0.186897	-0.176192	0.199445	18.7536
1.36789	-0.136388	-0.0967922	-0.0768959	0.0370244	0.245018	15.506	-0.034998	1.88895	-0.195035	-0.191788	0.215667	18.7533
1.29406	-0.144688	-0.103321	-0.070579	0.0340866	0.251951	14.2494	-0.0373855	1.92953	-0.20598	-0.20446	0.211687	18.7552
1.01901	-0.145573	-0.104096	-0.0704134	0.0340093	0.252868	14.2237	-0.0381822	1.93754	-0.207002	-0.20596	0.212465	18.7553
1.1745	-0.140945	-0.100715	-0.0759732	0.0365964	0.249611	15.1352	-0.0389287	1.92817	-0.200213	-0.199407	0.219218	18.7537
1.48388	-0.136651	-0.0978405	-0.0831101	0.0398971	0.2472	16.2846	-0.0416352	1.93272	-0.193287	-0.193826	0.229801	18.7518
1.13911	-0.133081	-0.0953084	-0.0880448	0.0421661	0.244869	17.1565	-0.0428284	1.92952	-0.187846	-0.188901	0.236237	18.7504
1.16181	-0.130162	-0.093222	-0.0919659	0.0439615	0.242925	17.8834	-0.0436768	1.92606	-0.183438	-0.184838	0.24119	18.7493
1.0992	-0.11445	-0.0819995	-0.113358	0.0536389	0.232483	22.5702	-0.0483461	1.90806	-0.159662	-0.162904	0.26759	18.7435
1.14721	-0.123372	-0.0882354	-0.0999437	0.0475935	0.238078	19.7311	-0.0444894	1.91051	-0.173597	-0.175108	0.250169	18.7471
1.47447	-0.106597	-0.0765405	-0.125851	0.0592004	0.227658	24.8927	-0.0522504	1.90902	-0.147135	-0.152189	0.283582	18.7401
1.095	-0.091941	-0.0646154	-0.127627	0.0599856	0.213951	25.3357	-0.0397782	1.79103	-0.132338	-0.128693	0.272408	18.7391
0.974461	-0.0768573	-0.053135	-0.13367	0.062648	0.201552	26.8874	-0.0315728	1.70602	-0.11624	-0.105971	0.270693	18.7371

## Sheet: WFs
		HL1				LH1				HH1				HL2				LH2				HH2
	样本	HLE1 能量	HLH1 熵	HLM1 均值	HLS1 标准差	LHE1 能量	LHH1 熵	LHM1 均值	LHS1 标准差	HHE1 能量	HHH1 熵	HHM1 均值	HHS1 标准差	HLE2 能量	HLH2 熵	HLM2 均值	HLS2 标准差	LHE2 能量	LHH2 熵	LHM2 均值	LHS2 标准差	HHE2 能量	HHH2 熵	HHM2 均值	HHS2 标准差	氮含量
	1	0.971723	0.000647659	4.25	6.375	0.991374	0.000101153	1.33333	0.888889	0.99862	0.000248134	4.5	3.18198	0.500794	2.87275e-05	0.0833333	0.391238	0.723144	4.4521e-05	13.3	37.8525	0.879286	0.000304785	3.66667	4.2339	3.32412
	2	0.972405	0.000648512	4.25	6.375	0.989195	7.06663e-05	9.5	7.125	0.998625	0.000247255	5	3.53553	0.509142	2.81037e-05	0.047619	0.207827	0.719601	4.50053e-05	0.2	0.357771	0.891449	0.00042307	5.33333	6.1584	3.37887
	3	0.976195	5.33299e-05	0.333333	0.680414	0.991882	0.00113754	25	12.5	0.999246	0.000145864	2.5	1.76777	0.525884	2.80748e-05	0.333333	1.05848	0.767874	4.46451e-05	1	1.78885	0.905815	6.79656e-05	2.66667	3.0792	4.55334
	4	0.978634	2.7812e-05	0.333333	0.3849	0.989776	3.76608e-05	30.5	15.25	0.998908	0.000202034	3.5	2.47487	0.560693	2.7903e-05	0.0833333	0.264619	0.774518	4.37532e-05	0.0625	0.234375	0.922506	3.61232e-05	13.8333	28.2372	4.50603
	5	0.984558	0.000295268	1.75	2.625	0.992844	0.00102276	22.5	11.25	0.999066	0.000176159	3	2.12132	0.563159	2.7915e-05	0.0357143	0.182233	0.783248	4.5264e-05	0.05	0.212426	0.93283	0.000203513	3	3.4641	3.65102
	6	0.983093	5.21817e-05	0.111111	0.296296	0.991894	6.90415e-05	10.75	8.0625	0.999387	0.000121385	2	1.41421	0.602138	2.74742e-05	0.025	0.154161	0.756456	4.52888e-05	1.8	3.21994	0.927111	0.000178152	2	2.3094	4.17845
	7	0.976262	5.24843e-05	0.666667	0.7698	0.986693	0.00171864	39.5	19.75	0.998167	0.000317908	6	4.24264	0.550241	5.25238e-05	0.111111	0.445215	0.715299	4.4541e-05	0.05	0.212426	0.893186	6.80774e-05	4.33333	5.0037	3.54715
	8	0.97706	9.80601e-05	0.5	0.75	0.988208	3.8412e-05	34.5	17.25	0.998918	0.000200402	4	2.82843	0.535724	2.86229e-05	0.0714286	0.248171	0.712976	4.44454e-05	0.5	1.42302	0.88338	3.66695e-05	0.666667	1.36083	3.21633
	9	0.97618	5.31237e-05	21.1667	43.2063	0.991	3.73822e-05	27	13.5	0.998607	0.000250081	4.5	3.18198	0.583286	2.82874e-05	19.6667	62.4501	0.74597	4.4071e-05	0.05	0.212426	0.911597	3.66006e-05	0.166667	0.340207	3.23371
	10	0.975643	9.84294e-05	2	2.3094	0.987578	0.00162325	37.5	18.75	0.999223	0.000149774	2.5	1.76777	0.579829	2.81083e-05	0.0222222	0.145759	0.712242	8.2322e-05	0.04	0.192	0.897671	9.72907e-05	0.75	1.125	3.02923
	11	0.980561	5.29279e-05	0.666667	0.7698	0.99177	3.82633e-05	24	12	0.997959	0.000348983	7	4.94975	0.556612	2.83771e-05	0.0416667	0.195619	0.733854	4.48832e-05	0.0555556	0.222608	0.897759	0.000124789	0.666667	1.36083	3.0268
	12	0.977338	0.000542301	3.5	5.25	0.993667	0.000922345	19	9.5	0.999846	3.53657e-05	0.5	0.353553	0.574403	2.8483e-05	51.8889	138.37	0.765585	4.4279e-05	0.625	1.5468	0.919546	6.75029e-05	0.5	0.75	3.72337
	13	0.989104	6.95828e-05	0.5	1.02062	0.997094	6.5415e-05	0.25	0.1875	0.998595	0.000252008	5	3.53553	0.601938	5.05678e-05	0.025	0.220812	0.877875	4.50625e-05	0.2	0.357771	0.945502	3.72417e-05	0.0833333	0.264619	3.13155
	14	0.993096	2.60055e-05	1.66667	1.9245	0.997366	3.55116e-05	0.166667	0.138889	0.999309	0.000135048	2.5	1.76777	0.582428	2.68279e-05	54.7	155.679	0.841886	4.47578e-05	0.05	0.212426	0.922521	3.73601e-05	0.125	0.309359	3.73735
	15	0.994812	0.000127769	2	2.3094	0.998749	0.000227653	4.5	2.25	0.999163	3.22876e-05	3	2.12132	0.665311	2.63568e-05	0.0238095	0.150629	0.872125	4.62615e-05	0.0555556	0.222608	0.934374	3.74237e-05	0.0833333	0.264619	3.72616
	16	0.989648	4.88436e-05	14.2222	37.9259	0.996535	3.60488e-05	13.75	10.3125	0.999267	0.000142146	2.5	1.76777	0.60235	2.59836e-05	0.02	0.138593	0.863561	4.50502e-05	0.133333	0.481971	0.945985	3.68457e-05	37.75	56.625	3.78112
	17	0.985049	0.000130937	19.6667	52.4444	0.993009	6.64301e-05	0.25	0.1875	0.999125	0.000166253	3	2.12132	0.577605	2.62971e-05	0.0166667	0.126948	0.859084	4.44374e-05	0.0333333	0.176488	0.950681	3.7239e-05	0.125	0.309359	3.77345
	18	0.941543	9.65813e-05	0.666667	1.36083	0.979511	0.0024513	61	30.5	0.993806	0.000905197	19.5	13.7886	0.26423	2.92797e-05	2.45455	10.9895	0.516776	4.49645e-05	0.2	0.722957	0.758353	7.03725e-05	0.5	0.75	3.66965
	19	0.94193	0.000176668	2.66667	3.0792	0.983857	3.70182e-05	0.25	0.1875	0.9962	0.000596905	12	8.48528	0.295212	2.86672e-05	0.125	0.309359	0.573858	4.6145e-05	0.5	1.42302	0.797477	0.000126987	1	1.5	3.81693
	20	0.922956	2.70393e-05	25.75	63.728	0.982951	0.0001648	47	23.5	0.995627	0.00067316	14.5	10.253	0.400247	2.7909e-05	26	116.408	0.633125	4.61321e-05	0.0285714	0.164201	0.854648	3.78897e-05	0.125	0.309359	3.93968
	21	0.942565	2.76847e-05	0.25	0.375	0.979833	7.10531e-05	14	10.5	0.99543	3.60821e-05	14.5	10.253	0.33561	2.86814e-05	0.03125	0.171252	0.581296	4.47739e-05	0.166667	0.667823	0.819232	6.9916e-05	0.5	0.75	3.39317
	22	0.938672	2.76699e-05	0.125	0.309359	0.97974	3.83098e-05	0.5	0.375	0.995611	0.000675164	14	9.89949	0.349703	2.83693e-05	0.025	0.220812	0.593045	8.44573e-05	0.222222	0.592593	0.806649	3.71078e-05	1.25	1.875	3.36135
	23	0.96027	0.000135984	2.33333	2.6943	0.984909	0.00190708	45	22.5	0.996651	0.000535453	11.5	8.13173	0.371157	7.61355e-05	0.0666667	0.437276	0.625209	4.48548e-05	0.0666667	0.240986	0.844796	3.66112e-05	0.25	0.375	3.62127
	24	0.959049	7.41374e-05	0.5	1.02062	0.98933	3.80411e-05	31.5	15.75	0.997809	0.000371218	7	4.94975	0.427151	7.66154e-05	0.0833333	0.486111	0.698864	4.46973e-05	3.8	20.1197	0.894427	7.02421e-05	0.111111	0.296296	3.31109
	25	0.973513	2.72685e-05	0.166667	0.340207	0.989736	0.00138471	30.5	15.25	0.998556	0.000258134	4.5	3.18198	0.448078	5.352e-05	0.0571429	0.328403	0.695805	4.34932e-05	0.2	0.722957	0.877329	9.99198e-05	0.75	1.125	3.68621
	26	0.958135	5.04508e-05	0.333333	0.680414	0.986355	3.84354e-05	40.5	20.25	0.996255	0.000589428	12	8.48528	0.406935	5.31874e-05	0.0416667	0.282661	0.672763	4.58375e-05	0.4	1.13842	0.865224	0.000154965	0.833333	1.70103	3.77366
	27	0.958572	2.73616e-05	1	1.1547	0.98404	3.87368e-05	0.5	0.375	0.995319	0.000713369	14.5	10.253	0.37284	5.44592e-05	0.0123457	0.109739	0.587833	4.55509e-05	1.5	3.06186	0.830034	3.70453e-05	1.25	1.875	3.3607
	28	0.954165	0.000115994	0.833333	1.70103	0.975144	0.000245626	2.66667	1.77778	0.995002	0.000754429	16	11.3137	0.363328	2.93361e-05	13.8485	77.1428	0.568395	4.54757e-05	0.0357143	0.182233	0.804184	3.7734e-05	0.125	0.309359	3.68347
	29	0.955389	0.000940402	7	10.5	0.989384	3.84061e-05	14.75	11.0625	0.998266	0.000302796	5.5	3.88909	0.359611	2.82029e-05	6.10417	41.4098	0.640438	4.55216e-05	0.333333	0.680414	0.851316	3.75935e-05	0.75	1.125	3.43894
	30	0.960701	2.72229e-05	2.66667	3.0792	0.985156	3.8497e-05	7.5	6.25	0.997472	0.000420148	8	5.65685	0.389104	2.81052e-05	0.0208333	0.141331	0.653806	4.51158e-05	0.2	0.722957	0.867826	3.67921e-05	0.333333	0.680414	3.42869
	31	0.903736	7.00864e-05	0.5	1.02062	0.960309	8.66966e-05	0.25	0.1875	0.996174	7.34086e-05	0.25	0.375	0.144034	3.00299e-05	0.025641	0.156022	0.207711	4.10883e-05	2.975	18.3452	0.351584	3.78471e-05	0.266667	0.963943	1.99063
	32	0.847837	4.98109e-05	0.111111	0.296296	0.953685	8.75979e-05	0.5	0.375	0.99449	0.00081965	15.5	10.9602	0.115783	3.02676e-05	0.0142857	0.117815	0.178005	4.15972e-05	0.05	0.212426	0.30556	3.90008e-05	3.66667	11.6432	2.67847
	33	0.960266	0.00096558	8	12	0.985702	8.72515e-05	0.25	0.1875	0.999657	7.23903e-05	1	0.707107	0.213978	2.87387e-05	0.0104167	0.100999	0.27889	4.01601e-05	0.0625	0.342505	0.423465	3.69371e-05	0.2	0.722957	2.49705
	34	0.943516	4.75317e-05	1.66667	1.9245	0.981086	0.0022961	45	22.5	0.999651	7.34657e-05	1	0.707107	0.182122	2.98614e-05	0.0151515	0.121226	0.24623	4.00575e-05	0.0416667	0.195619	0.408514	3.73352e-05	0.166667	0.340207	2.89428
	35	0.920539	2.5044e-05	16.8333	34.3609	0.978126	0.000124348	0.75	0.5625	0.997425	7.25348e-05	0.25	0.375	0.266802	2.84284e-05	0.1	0.284605	0.367927	3.81129e-05	0.0833333	0.391238	0.520513	6.80385e-05	0.166667	0.529238	3.11699
	36	0.947695	2.41187e-05	0.25	0.618718	0.988453	8.56404e-05	1.66667	1.11111	0.99834	7.0362e-05	0.25	0.375	0.401514	2.77304e-05	0.0181818	0.132388	0.514534	6.98851e-05	0.0204082	0.139942	0.665753	3.60565e-05	0.166667	0.340207	2.90117
	37	0.942409	0.000107716	2	2.3094	0.985663	0.00182808	35	17.5	0.999656	7.25793e-05	1	0.707107	0.195374	5.54274e-05	0.05	0.308322	0.245785	4.10849e-05	0.1	0.284605	0.426783	6.93085e-05	0.333333	0.680414	3.39386
	38	0.964021	2.45941e-05	6.25	9.375	0.980471	0.000123967	1	0.666667	0.999501	0.000101168	1.5	1.06066	0.260929	2.90643e-05	0.0454545	0.20351	0.307599	3.84442e-05	0.0222222	0.145759	0.449064	6.85485e-05	0.166667	0.529238	2.11524
	39	0.978355	4.58184e-05	0.666667	0.7698	0.991286	4.53136e-05	21	10.5	0.999674	6.92125e-05	1	0.707107	0.305669	2.8718e-05	0.0138889	0.116214	0.351713	3.85118e-05	0.0222222	0.145759	0.511482	3.65795e-05	0.0833333	0.264619	2.68789
	40	0.960075	2.44933e-05	1.66667	1.9245	0.973164	8.61811e-05	11.25	8.4375	0.998999	0.000187226	3	2.12132	0.276833	2.897e-05	0.181818	0.548202	0.330687	0.000161631	0.625	1.5468	0.46657	6.88663e-05	0.333333	0.680414	3.28406
	41	0.9611	8.58463e-05	0.666667	1.36083	0.98071	0.000256041	2.33333	1.55556	0.99866	0.000241805	4	2.82843	0.290202	2.88106e-05	0.012987	0.112481	0.335556	3.84295e-05	0.0625	0.342505	0.474336	3.72582e-05	15.75	50.013	2.89901
	42	0.957362	4.65816e-05	0.111111	0.296296	0.986403	0.00174967	34.5	17.25	0.998034	0.000337868	6	4.24264	0.299471	2.89862e-05	0.2	0.56921	0.334098	7.13046e-05	0.05	0.308322	0.49817	3.66218e-05	0.0833333	0.264619	3.1545
	43	0.942455	2.47445e-05	0.125	0.309359	0.980728	4.63959e-05	0.25	0.1875	0.998155	0.000319667	5.5	3.88909	0.282633	5.43165e-05	0.0454545	0.294659	0.313874	7.22576e-05	0.5	1.42302	0.458831	6.8019e-05	0.133333	0.481971	2.63388
	44	0.952409	4.56727e-05	0.111111	0.296296	0.975936	8.64864e-05	0.666667	0.444444	0.999331	0.000131192	2	1.41421	0.268524	2.87913e-05	0.00480769	0.0690042	0.302348	3.87279e-05	0.025	0.154161	0.443303	3.69156e-05	0.142857	0.32397	2.96911
	45	0.95111	2.44694e-05	29	82.5354	0.981949	4.64264e-05	0.666667	0.444444	0.998338	7.04248e-05	0.25	0.375	0.281303	2.88876e-05	0.0222222	0.145759	0.312675	3.87457e-05	0.05	0.212426	0.46811	3.69048e-05	0.0555556	0.222608	2.61181
	46	0.960086	2.45344e-05	31.25	77.3398	0.984217	0.000122336	9	6.75	0.999834	3.77227e-05	0.5	0.353553	0.271547	2.87786e-05	0.0151515	0.121226	0.316733	0.000102734	6.11111	35.6481	0.45528	3.72582e-05	0.0555556	0.222608	2.5592
	47	0.951793	4.54215e-05	0.111111	0.296296	0.982277	4.6619e-05	1.33333	0.888889	0.999501	0.000101145	1.5	1.06066	0.270903	2.83383e-05	9.10417	61.7614	0.296295	7.27974e-05	0.1	0.424853	0.436743	3.71651e-05	0.0833333	0.264619	2.25721
	48	0.950507	0.00015768	15.8333	32.3197	0.964519	8.67858e-05	3.66667	2.44444	0.99883	0.000214669	3.5	2.47487	0.266611	2.88442e-05	0.025641	0.156022	0.287181	7.27918e-05	6.9	36.5331	0.434104	3.69183e-05	0.125	0.309359	2.58447
	49	0.961962	4.60121e-05	0.111111	0.296296	0.983894	0.000155297	12	9	0.998678	0.000238951	4	2.82843	0.261961	2.89054e-05	0.0208333	0.141331	0.317067	3.93794e-05	0.0740741	0.370645	0.468214	0.0001265	0.666667	1.36083	1.855
	50	0.97184	4.61859e-05	0.111111	0.296296	0.984783	4.5459e-05	36.5	18.25	0.999836	3.74459e-05	0.5	0.353553	0.280796	2.89846e-05	9.02273	58.4898	0.334855	3.90826e-05	2.08333	12.1528	0.494581	3.6851e-05	0.0833333	0.264619	1.74446
	51	0.959157	0.0001912	14.1667	28.9176	0.988522	8.25772e-05	0.25	0.1875	0.999016	0.000184413	3	2.12132	0.268659	2.89021e-05	4.68831	40.6055	0.302676	3.82953e-05	0.1	0.284605	0.451964	6.8175e-05	0.166667	0.529238	2.12076
	52	0.966879	4.62745e-05	0.0625	0.234375	0.983797	8.34874e-05	5.33333	4.44444	0.99933	0.000131367	2	1.41421	0.266233	2.88957e-05	9.81818	54.692	0.299756	7.18677e-05	0.363636	1.0964	0.435397	3.67094e-05	0.142857	0.32397	2.02494
	53	0.95732	4.62918e-05	11.1333	40.2446	0.981987	0.000220802	0.75	0.5625	0.997959	0.000349028	6.5	4.59619	0.247887	2.83879e-05	0.00694444	0.0827546	0.284424	3.95311e-05	0.037037	0.185322	0.434837	3.73822e-05	0.25	0.793857	1.7817
	54	0.948363	2.47573e-05	0.2	0.56921	0.982214	4.5326e-05	0.166667	0.138889	0.998661	3.80497e-05	17.8333	36.4021	0.236145	2.85929e-05	0.00833333	0.0905264	0.285593	3.91678e-05	0.0555556	0.222608	0.4444	3.73573e-05	0.333333	1.05848	1.87928
	55	0.951727	4.57591e-05	0.333333	0.680414	0.981804	4.53592e-05	0.5	0.375	0.999665	7.08777e-05	1	0.707107	0.240261	2.871e-05	0.0384615	0.188573	0.289427	3.89676e-05	0.0625	0.234375	0.437092	6.94301e-05	0.166667	0.529238	2.22149
	56	0.95859	6.65522e-05	0.5	1.02062	0.982685	4.6145e-05	0.25	0.1875	0.999834	3.77848e-05	1	0.707107	0.230677	2.86624e-05	0.0333333	0.176488	0.280124	7.27414e-05	7.875	36.972	0.420454	3.74459e-05	0.666667	1.36083	2.08063
	57	0.955808	4.73221e-05	9.83333	20.0722	0.980851	0.000118458	9.75	7.3125	0.99699	0.000488459	9	6.36396	0.237833	2.91839e-05	0.0333333	0.176488	0.283579	3.94814e-05	0.111111	0.296296	0.442761	3.77312e-05	13.9167	44.1914	2.58847
	58	0.927563	4.75134e-05	0.111111	0.296296	0.978978	8.59019e-05	50	25	0.998107	0.000326835	5.5	3.88909	0.210554	2.9151e-05	0.030303	0.168803	0.288149	3.98762e-05	4.96429	25.3304	0.430995	0.00010033	0.5	1.02062	2.38705
	59	0.932849	4.82007e-05	0.111111	0.296296	0.980846	8.57987e-05	12.25	9.1875	0.997626	7.17206e-05	0.25	0.375	0.207136	5.5182e-05	7.16667	48.6177	0.267358	4.03182e-05	0.0416667	0.195619	0.431526	6.92125e-05	0.0666667	0.240986	2.69428
	60	0.933755	4.747e-05	3.33333	3.849	0.985446	8.63897e-05	0.25	0.1875	0.9984	0.000282368	4.5	3.18198	0.218476	2.90545e-05	0.2	0.56921	0.322093	3.93948e-05	0.05	0.212426	0.509363	3.69506e-05	0.0666667	0.240986	2.88699
	61	0.908748	4.73948e-05	0.111111	0.296296	0.958555	0.000293724	2.66667	1.77778	0.997413	0.000428679	8.5	6.01041	0.241885	2.94111e-05	3.18056	26.6131	0.295847	3.97437e-05	0.928571	4.73805	0.496827	0.000101108	0.3	0.853815	1.48117
	62	0.903543	2.52185e-05	0.125	0.309359	0.963305	0.00015584	1.33333	0.888889	0.997661	0.000392877	7	4.94975	0.23087	2.96983e-05	0.0151515	0.121226	0.304941	7.35401e-05	0.111111	0.296296	0.502528	3.69965e-05	0.133333	0.481971	1.22386
	63	0.935378	2.4624e-05	0.25	0.375	0.980173	8.5224e-05	0.333333	0.277778	0.995856	0.000642882	12	8.48528	0.33811	2.79781e-05	0.0151515	0.121226	0.454317	7.26072e-05	0.0416667	0.195619	0.630258	3.68055e-05	0.166667	0.340207	1.07524
	64	0.951934	6.79704e-05	16	32.6599	0.984643	0.000122202	1	0.666667	0.99895	0.000195303	3	2.12132	0.33268	2.83198e-05	0.0181818	0.132388	0.438786	7.35229e-05	0.222222	0.592593	0.669732	3.70915e-05	0.0666667	0.240986	0.807886
	65	0.952707	8.67493e-05	20.5556	54.8148	0.985859	4.58375e-05	0.5	0.416667	0.99812	0.00013378	0.5	0.75	0.263649	2.86814e-05	31.6667	126.886	0.374838	3.93578e-05	0.0555556	0.222608	0.564196	3.77509e-05	0.2	0.56921	1.36406
	66	0.931115	4.7209e-05	0.111111	0.296296	0.976227	0.00022423	10	7.5	0.999159	0.000160528	2.5	1.76777	0.235113	5.46457e-05	0.0740741	0.370645	0.310527	3.93486e-05	0.375	0.928078	0.503268	3.75321e-05	0.6	1.07331	1.33901
	67	0.949829	8.74408e-05	0.666667	1.36083	0.978686	4.47981e-05	0.25	0.1875	0.998635	7.21253e-05	0.25	0.375	0.235656	2.90643e-05	0.025	0.154161	0.306809	4.02664e-05	0.0625	0.234375	0.505066	3.7349e-05	1.6	2.86217	1.2145
	68	0.945048	4.70069e-05	0.111111	0.296296	0.976256	0.000192266	0.75	0.5625	0.997965	0.000348077	6	4.24264	0.237023	2.90464e-05	0.012987	0.112481	0.306822	7.44575e-05	1.75	6.5625	0.49848	3.72033e-05	0.166667	0.340207	1.59388
	69	0.933081	0.000105934	14.1667	28.9176	0.969871	8.57353e-05	0.666667	0.444444	0.998962	0.000193325	3	2.12132	0.221374	2.97052e-05	2.8	18.3656	0.285331	4.01408e-05	0.1	0.284605	0.485059	3.73766e-05	0.2	0.56921	1.16911
	70	0.877723	2.53243e-05	21.1667	67.2132	0.939167	0.000225302	2	1.33333	0.993161	7.07877e-05	15	22.5	0.214641	5.53611e-05	0.5	1.58771	0.268138	0.000136722	0.25	0.9375	0.464557	3.87756e-05	13.7	38.9909	1.07181
	71	0.880508	2.53011e-05	0.0833333	0.264619	0.930418	4.58163e-05	14	11.6667	0.991577	3.76889e-05	9.75	14.625	0.203899	2.96065e-05	0.0769231	0.256015	0.24276	3.86091e-05	0.037037	0.185322	0.426051	7.19771e-05	0.333333	0.680414	1.1192
	72	0.8719	6.72946e-05	25.625	63.4186	0.930058	4.66498e-05	3.33333	2.22222	0.996106	0.000609422	11.5	8.13173	0.201099	2.92103e-05	2.15	28.685	0.242815	3.93455e-05	0.5	1.23744	0.415513	0.000102067	0.5	1.02062	1.17721
	73	0.87603	4.69132e-05	10.75	45.6717	0.933408	4.65312e-05	5.33333	3.55556	0.994949	3.83069e-05	15	10.6066	0.203411	2.94028e-05	0.00769231	0.0870311	0.257135	4.05038e-05	0.0833333	0.391238	0.419106	3.82778e-05	0.166667	0.340207	1.29447
	74	0.889613	4.75455e-05	0.166667	0.529238	0.934151	4.73289e-05	0.111111	0.0987654	0.992458	7.11065e-05	12.25	18.375	0.196366	7.96976e-05	0.06	0.415779	0.238762	4.02148e-05	0.037037	0.185322	0.383593	3.79667e-05	0.0833333	0.264619	0.994995
	75	0.908863	4.76787e-05	1	1.78885	0.940442	8.78139e-05	3.66667	2.44444	0.995483	7.09148e-05	0.25	0.375	0.203569	2.97188e-05	0.0181818	0.132388	0.237414	4.10076e-05	1.22222	6.11564	0.383792	3.81677e-05	0.833333	1.70103	0.834461
	76	0.942261	2.46471e-05	13.125	49.2188	0.962999	4.54174e-05	2.66667	1.77778	0.996985	3.81043e-05	11.75	17.625	0.238252	7.80248e-05	0.0178571	0.230077	0.271208	4.11356e-05	0.0555556	0.324074	0.473655	0.000101138	0.5	1.02062	1.11076
	77	0.932635	0.000107466	0.833333	1.70103	0.958385	0.000123933	2.25	1.6875	0.998273	0.000301727	5	3.53553	0.219974	2.90937e-05	0.0153846	0.122127	0.264227	4.05038e-05	0.0204082	0.139942	0.460909	7.15255e-05	1.2	2.14663	1.05494
	78	0.89843	6.81587e-05	0.375	0.928078	0.952105	0.000228315	2	1.33333	0.99472	3.87011e-05	1	1.1547	0.208205	2.96796e-05	0.0333333	0.176488	0.260538	3.95996e-05	0.111111	0.296296	0.451931	3.8336e-05	0.1	0.284605	1.2717
	79	0.918448	4.68332e-05	17	45.3333	0.958961	4.58884e-05	0.166667	0.138889	0.998661	0.000241628	4	2.82843	0.210904	5.47595e-05	0.05	0.308322	0.264634	3.97815e-05	7	35.0259	0.465198	3.75796e-05	3.6	10.2458	1.57928
	80	0.90428	0.000144402	13.1667	26.8763	0.955087	0.00019401	8	6	0.996122	0.000607264	11.5	8.13173	0.231709	2.94866e-05	0.1	0.284605	0.280254	3.9609e-05	0.0285714	0.164201	0.468056	3.71815e-05	0.8	1.43108	1.55149
	81	0.923521	2.52379e-05	0.0833333	0.264619	0.957377	4.54966e-05	3.66667	2.44444	0.996961	0.000492472	9	6.36396	0.230678	2.91478e-05	0.0444444	0.291517	0.292617	3.96935e-05	0.0416667	0.195619	0.482879	0.000156224	2	3.57771	1.09063
	82	0.927368	6.79931e-05	0.5	1.02062	0.964154	0.000254338	3	2	0.998448	0.000274895	4.5	3.18198	0.230855	2.95102e-05	0.037037	0.185322	0.304066	4.03117e-05	0.125	0.309359	0.494164	0.000240413	1.6	2.86217	1.23847
	83	0.927368	6.79931e-05	0.5	1.02062	0.964154	0.000254338	3	2	0.998448	0.000274895	4.5	3.18198	0.230855	2.95102e-05	0.037037	0.185322	0.304066	4.03117e-05	0.125	0.309359	0.494164	0.000240413	1.6	2.86217	1.28705
	84	0.919702	4.67844e-05	0.333333	0.680414	0.963893	0.000399453	1.5	1.125	0.997802	0.000372173	6.5	4.59619	0.22547	7.71059e-05	1.02778	5.99537	0.307979	7.42405e-05	9.25	34.6875	0.496424	0.000239662	1.6	2.86217	1.17428
	85	0.931177	2.52233e-05	0.125	0.309359	0.965589	0.000157824	1.33333	0.888889	0.995496	0.000690226	13	9.19239	0.328128	2.83786e-05	0.0125	0.110406	0.413692	3.94474e-05	10.625	39.8438	0.634956	3.74126e-05	4.375	10.8276	1.16699
	86	0.947681	4.67159e-05	0.333333	0.680414	0.985206	8.6551e-05	0.5	0.375	0.996872	0.000504868	9	6.36396	0.313718	2.8309e-05	0.0208333	0.141331	0.435145	3.88534e-05	0.0416667	0.195619	0.639314	3.74848e-05	0.0555556	0.222608	1.08117
	87	0.951355	2.48275e-05	0.0833333	0.264619	0.983892	4.61967e-05	1	0.75	0.9967	3.93671e-05	0.25	0.375	0.320752	2.87196e-05	0.0142857	0.117815	0.440057	3.92197e-05	0.0357143	0.182233	0.648322	6.94707e-05	0.2	0.56921	1.03386
	88	0.950669	4.59502e-05	0.166667	0.529238	0.980011	4.74746e-05	5.83333	4.86111	0.997118	0.000470528	8.5	6.01041	0.287023	2.86672e-05	7.4127	57.9026	0.423196	3.88894e-05	0.190476	0.831306	0.603987	9.92468e-05	0.25	0.793857	1.59524
	89	0.92364	2.50452e-05	0.166667	0.340207	0.967012	8.5767e-05	0.75	0.5625	0.99671	0.000527312	10	7.07107	0.235235	2.88555e-05	0.0833333	0.264619	0.326827	3.95218e-05	7.66667	42.7071	0.529512	9.99052e-05	1.4	2.5044	1.36789
	90	0.933106	6.72503e-05	8.16667	16.6701	0.968602	4.5914e-05	25.3333	16.8889	0.999323	0.000132567	2	1.41421	0.231406	5.39495e-05	0.04	0.277186	0.301184	0.000107154	0.0952381	0.415653	0.512982	0.000239697	1.6	2.86217	1.29406
	91	0.922768	8.83924e-05	12.1667	24.8351	0.970428	4.47901e-05	0.333333	0.222222	0.998967	0.000192403	3.5	2.47487	0.227685	5.51601e-05	0.05	0.308322	0.309136	4.01858e-05	0.0555556	0.222608	0.498042	3.76889e-05	1.6	2.86217	1.01901
	92	0.942784	4.68198e-05	15.8889	42.3704	0.968136	4.54507e-05	4	2.66667	0.998135	0.000322613	5.5	3.88909	0.230435	2.93978e-05	7.86111	45.8565	0.301083	7.399e-05	0.25	0.618718	0.490166	3.72994e-05	0.0833333	0.264619	1.1745
	93	0.927301	4.6811e-05	9.875	24.4394	0.968546	0.000158025	1.66667	1.11111	0.997606	0.000400808	7.5	5.3033	0.221099	2.95051e-05	0.0333333	0.176488	0.288578	3.99842e-05	0.03125	0.171252	0.497057	3.70996e-05	0.0833333	0.264619	1.48388
	94	0.932012	4.65597e-05	0.25	0.618718	0.962521	4.54924e-05	0.111111	0.0987654	0.998445	0.000275434	5.5	3.88909	0.221736	5.46151e-05	0.0666667	0.352977	0.289391	3.98984e-05	0.111111	0.296296	0.477558	3.76805e-05	1	1.78885	1.13911
	95	0.915606	2.53133e-05	58.5	87.75	0.964822	4.53841e-05	5.875	5.14062	0.996597	0.000542947	10	7.07107	0.219126	2.95017e-05	0.0185185	0.133563	0.283216	3.96935e-05	0.1	0.284605	0.487835	6.96236e-05	0.2	0.56921	1.16181
	96	0.902561	2.53623e-05	0.2	0.357771	0.948322	4.58036e-05	0.111111	0.0987654	0.995781	0.000652842	12.5	8.83883	0.216918	2.94547e-05	0.0227273	0.147329	0.262218	0.000105517	0.5	1.42302	0.457488	7.14391e-05	1.6	2.86217	1.0992
	97	0.897533	0.000300309	17.1667	35.0413	0.946096	0.000287643	2.66667	1.77778	0.994869	0.000771391	16	11.3137	0.206173	2.98649e-05	0.015873	0.123988	0.259304	3.97186e-05	0.03125	0.171252	0.451771	3.8001e-05	4.3	12.238	1.14721
	98	0.898773	0.000127543	17.1667	35.0413	0.952221	0.000257839	2.66667	1.77778	0.996998	0.000487335	9	6.36396	0.208503	2.94195e-05	0.0178571	0.131244	0.248397	4.03864e-05	0.037037	0.185322	0.448446	0.000101679	0.4	1.13842	1.47447
	99	0.884319	4.71077e-05	12.8125	48.0469	0.931266	8.8689e-05	1.33333	1.11111	0.992221	7.16826e-05	10.25	15.375	0.210828	2.93544e-05	0.0181818	0.132388	0.243763	3.94566e-05	0.0555556	0.222608	0.405641	0.000131114	0.666667	1.36083	1.095
	100	0.879313	2.56113e-05	54	96.5981	0.928914	4.87565e-05	4.33333	2.88889	0.992777	0.00103086	21.5	15.2028	0.191031	2.96116e-05	3.97143	32.7527	0.228918	4.0645e-05	8.83333	35.3946	0.370033	0.000131445	0.666667	1.36083	0.974461
